# Supplementary material for: Cartilage Oligomeric Matrix Protein Promotes Radiation Resistance in Non-Small Cell Lung Cancer In Vitro
Source: Int J Mol Sci. 2025 Mar 10;26(6):2465. doi: 10.3390/ijms26062465 (PMC11942305; doi:10.3390/ijms26062465)
Supplement: Supplementary file 1 [file ijms-26-02465-s001.zip]

Archive with 1 entries (1 files):
- ijms-3441564-supplementary.pdf
